# Supplementary material for: A combination of curcumin, vorinostat and silibinin reverses Aβ-induced nerve cell toxicity via activation of AKT-MDM2-p53 pathway
Source: PeerJ. 2019 Apr 26;7:e6716. doi: 10.7717/peerj.6716 (PMC6487801; doi:10.7717/peerj.6716)
Supplement: Supplemental Information 1 [file peerj-07-6716-s001.zip]

Archive with 5 entries (5 files):
- Figure 3A.pptx
- Figure 3B.pptx
- Figure 3C.pptx
- Figure 3D.pptx
- Figure 1C.pptx
